# Supplementary material for: A structured weight loss program increases gut microbiota phylogenetic diversity and reduces levels of Collinsella in obese type 2 diabetics: A pilot study
Source: PLoS One. 2019 Jul 18;14(7):e0219489. doi: 10.1371/journal.pone.0219489 (PMC6638920; doi:10.1371/journal.pone.0219489)
Supplement: S1 Table — (XLSX) [file pone.0219489.s001.xlsx]

## Sheet: S1 Table
	S1 Table: Phylum and genus comparisons at different study time points
	All classified taxa at phylum (A) or genus level (B) that were present in more than fifty percent of all individuals at baseline are listed, comparing microbial abundance at baseline (0), 6 and 15 weeks. The order of the taxa corresponds to their mean relative abundance at baseline. Statistical significance was assessed by the Friedman test (FT). Resulting p values were adjusted by the method of …
A		Baseline (0 weeks)	6 weeks	15 weeks	Statistic (FT)	p value (FT)	q value
		relative abundance, %	relative abundance, %	relative abundance, %
	Firmicutes	51.47	50.69	53.34	3.167	0.205	0.274
	Bacteroidetes	35.78	37.52	36.32	1.167	0.558	0.558
	Proteobacteria	6.76	3.93	5.74	6.5	0.039	0.078
	Actinobacteria	2.84	1.99	0.69	9.5	0.009	0.035
B		Baseline (0 weeks)	6 weeks	15 weeks	Statistic (FT)	p value (FT)	q value
		relative abundance, %	relative abundance, %	relative abundance, %
	Bacteroides	22.13	22.64	24.3	0.667	0.717	0.757
	Faecalibacterium	10.1	6.03	9.68	1.319	0.517	0.638
	Roseburia	3.09	0.47	2.45	9.5	0.009	0.040
	Barnesiella	2.82	3.56	1.01	6.973	0.031	0.087
	Parabacteroides	2.78	4.97	2.82	7.447	0.024	0.074
	Lachnospiracea inc. sed.	2.42	0.73	2.36	9.5	0.009	0.040
	Prevotella	2.41	0.07	1.96	0.186	0.911	0.936
	Oscillibacter	2.40	3.56	2.52	2.667	0.264	0.421
	Alistipes	2.34	4.19	2.54	8	0.018	0.074
	Collinsella	2.04	0.97	0.24	12.8	0.002	0.020
	Ruminococcus	1.93	2.13	2.34	3.5	0.174	0.306
	Clostridium_XlVa	1.57	0.41	1.26	1.5	0.472	0.624
	Parasutterella	1.40	0.76	2.19	5.442	0.066	0.146
	Blautia	0.86	1.39	0.81	1.167	0.558	0.666
	Dialister	0.82	0.23	1.40	7.538	0.023	0.074
	Butyricimonas	0.62	0.38	0.31	1.938	0.380	0.547
	Bilophila	0.59	0.18	0.20	5.706	0.058	0.142
	Odoribacter	0.56	0.86	0.40	11.4	0.003	0.031
	Escherichia.Shigella	0.52	0.40	0.18	1	0.607	0.700
	Streptococcus	0.42	0.12	0.52	14.478	0.001	0.020
	Butyricicoccus	0.34	0.14	0.35	5.404	0.067	0.146
	Fusicatenibacter	0.34	0.81	0.88	1.319	0.517	0.638
	Flavonifractor	0.30	0.52	0.36	2.596	0.273	0.421
	Eggerthella	0.27	0.56	0.20	9.522	0.009	0.040
	Coprobacter	0.27	0.42	0.25	0.057	0.972	0.972
	Coprococcus	0.24	0.19	0.15	0.941	0.625	0.700
	Clostridium_XlVb	0.23	0.05	0.27	1.911	0.385	0.547
	Holdemania	0.23	0.15	0.18	0.809	0.667	0.726
	Clostridium_XVIII	0.22	0.65	0.16	4.578	0.101	0.197
	Clostridium_IV	0.15	0.17	1.82	7.702	0.021	0.074
	Dorea	0.15	0.18	0.14	2.739	0.254	0.421
	Pseudoflavonifractor	0.14	0.45	0.17	13.149	0.001	0.020
	Veillonella	0.11	0.01	0.10	9.538	0.008	0.040
	Granulicatella	0.10	0.01	0.01	4.71	0.095	0.195
	Olsenella	0.05	0.01	0.11	3.92	0.141	0.261
	Actinomyces	0.04	0.01	0.01	1.697	0.428	0.587
	Intestinimonas	0.02	0.16	0.03	6	0.050	0.132
