# Supplementary material for: A structured weight loss program increases gut microbiota phylogenetic diversity and reduces levels of Collinsella in obese type 2 diabetics: A pilot study
Source: PLoS One. 2019 Jul 18;14(7):e0219489. doi: 10.1371/journal.pone.0219489 (PMC6638920; doi:10.1371/journal.pone.0219489)
Supplement: S2 Table — (TXT) [file pone.0219489.s002.txt]

Sex	Age	BMI0	BMI6	BMI15	HbA1c0	HbA1c15	Glucose0	Glucose15	Trig0	Trig6	Trig15	Chol0	Chol6	Chol15	Insulin0	Insulin15	UA0	UA6	UA15	LDL0	LDL6	LDL15	HDL0	HDL6	HDL15
S1	1	52	41.1	37	33.6	8.3	7.5	9.2	6.1	2.14	1	1.58	7.1	4.9	4.8	154.3	56.7	191	197	264	5.33	3.17	3.36	1.37	1.18	1.13
S2	1	51	40.3	35.3	32.9	6.8	6.3	7.8	6.6	1.59	1.44	1.86	4.9	4.5	4.5	283.8	120.3	283	225	227	3.28	3.18	2.97	0.98	0.95	0.82
S3	1	59	46.8	42.5	39.4	7.3	5.9	9.5	5.6	4.68	3.13	2.62	7.6	6.2	6.9	135.1	94.3	310	202	263	4.5	4.05	4.69	0.85	0.79	0.89
S4	1	50	37.4	33	29.9	5.6	5.2	5.9	5.1	1.44	1.6	1.23	4.7	4.8	5	97.8	49.5	273	245	283	2.67	2.85	2.94	1.58	1.48	1.66
S5	1	60	39.7	35.9	35.5	6.5	6	6	5.7	4.08	2.61	2.64	4.6	4.6	4.8	246.9	140.6	387	304	447	2.52	2.71	2.87	0.88	0.99	1.1
S6	0	69	32.2	29	27.4	6.1	4.9	24.3	4.7	3.93	1.08	0.82	2.1	3.2	2.7	878.8	136.6	346	256	205	0.81	1.47	1.35	0.54	0.97	1.15
S7	0	70	34.1	31	30.2	8.1	6.4	8.5	5.9	1.81	0.81	0.77	6	4	4.8	9.7	16.5	282	155	155	3.24	2.12	2.76	1.94	1.48	1.91
S8	1	63	43.5	38.4	34.9	6.3	6.1	6.4	5.8	2.93	1.7	1.53	5.7	5.3	4.9	219.8	103.1	411	382	396	3.51	3.46	2.98	1.49	1.21	1.28
S9	1	49	39	34.7	34	7.1	6.4	8.1	6.8	1.16	1.05	2.87	3.1	2.8	3.9	106.9	84.3	298	196	257	1.87	1.41	2.39	0.91	0.97	0.84
S10	0	52	33.2	30.2	29.6	5.7	5.4	5.2	5.3	0.51	0.52	0.43	2	1.9	1.9	66.3	43.1	322	285	326	0.63	0.51	0.59	1.06	1.33	1.27
S11	0	58	40.8	35.5	32.2	6.1	5.2	6.9	4.9	0.99	0.67	0.72	4.5	3	3.2	215.8	63.6	402	422	373	2.64	1.76	1.84	1.3	1.05	1.09
S12	1	54	39.5	35.6	33.3	7.2	6.4	6.7	6.3	0.95	1.05	1.03	4.5	3.3	4.2	163.1	96.6	346	298	348	2.72	2.14	2.78	1.21	0.96	1.11
