# Supplementary material for: A structured weight loss program increases gut microbiota phylogenetic diversity and reduces levels of Collinsella in obese type 2 diabetics: A pilot study
Source: PLoS One. 2019 Jul 18;14(7):e0219489. doi: 10.1371/journal.pone.0219489 (PMC6638920; doi:10.1371/journal.pone.0219489)
Supplement: S3 Table — (TXT) [file pone.0219489.s003.txt]

g.Bacteroides	g.Alistipes	f.Lachnospiraceae	d.Bacteria	o.Clostridiales	f.Ruminococcaceae	g.Faecalibacterium	g.Roseburia	g.Dialister	p.Firmicutes	g.Oscillibacter	g.Parabacteroides	g.Eisenbergiella	f.Veillonellaceae	f.Prevotellaceae	o.Bacteroidales	g.Clostridium_XlVb	g.Lachnospiracea_incertae_sedis	g.Holdemanella	g.Fusicatenibacter	g.Clostridium_XlVa	g.Veillonella	g.Anaerococcus	g.Ruminococcus	g.Desulfovibrio	g.Acidaminococcus	g.Prevotella	g.Barnesiella	c.Clostridia	g.Olsenella	g.Actinomyces	f.Coriobacteriaceae	g.Anaerofilum	g.Megasphaera	g.Pseudoflavonifractor	f.Desulfovibrionaceae	g.Butyrivibrio	p.Bacteroidetes	f.Enterobacteriaceae	g.Blautia	g.Lactobacillus	o.Actinomycetales	g.Selenomonas	g.Streptococcus	g.Paraprevotella	g.Clostridium_sensu_stricto	g.Cloacibacillus	f.Porphyromonadaceae	g.Pseudomonas	g.Butyricicoccus
S1_0	2598	184	299	285	208	1539	391	409	30	14	1284	344	1	0	1	6	4	574	23	25	33	0	0	239	0	0	0	0	28	1	0	6	2	0	17	0	0	126	263	10	2	0	0	10	0	0	0	2	8
S2_0	1210	13	472	102	83	550	2381	550	406	1	29	39	0	0	0	3	7	1261	446	36	96	30	0	56	0	0	2	0	0	1	5	85	0	0	3	0	0	0	8	29	0	0	0	38	0	71	0	0	0
S3_0	2286	40	964	16	10	138	1	44	1	0	36	547	0	1	27	144	46	209	0	0	197	0	0	49	278	166	1542	1	0	35	2	26	0	56	2	0	0	0	46	40	0	0	58	23	0	0	0	0	0
S4_0	2460	0	949	4	3	60	1265	4	0	0	6	0	0	0	0	0	0	29	0	0	785	15	0	0	0	1357	3	0	0	0	32	0	0	2	2	0	0	0	1584	217	21	0	0	212	0	0	0	0	0
S5_0	1946	316	841	857	1409	1159	860	212	0	22	230	255	13	0	3	622	9	115	0	23	61	1	0	136	0	0	1	162	68	0	0	22	0	0	11	1	0	13	1	44	0	0	0	1	0	0	0	0	0
S6_0	565	643	186	193	751	1634	47	2	0	994	379	312	0	0	24	0	0	1	97	6	154	0	4	96	0	0	4	1139	0	4	2	136	7	0	38	0	0	255	11	192	0	0	0	18	0	5	0	3	1
S7_0	2920	8	1093	286	632	847	660	234	0	6	178	358	1	0	0	440	65	70	0	121	88	15	0	407	0	0	0	10	1	11	0	24	0	2	22	39	0	0	147	160	3	0	0	51	0	0	0	0	0
S8_0	2967	101	1115	10	20	667	1232	1020	1	3	85	0	0	0	0	0	137	121	46	38	305	0	0	107	0	0	0	412	0	0	1	25	0	0	20	1	0	0	34	254	2	0	0	18	0	3	0	0	0
S9_0	2790	390	948	189	53	326	1608	420	1	2	257	881	57	0	0	0	0	42	0	30	25	0	0	242	0	0	0	0	0	0	0	13	0	0	29	0	0	0	5	28	0	0	0	11	0	0	0	44	0
S10_0	2415	681	208	7	1087	1349	777	29	0	3	89	222	2	0	0	0	1	41	0	12	38	1	0	120	0	0	4	1540	204	0	1	4	0	0	13	0	0	0	7	51	0	0	0	4	0	0	0	0	0
S11_0	1446	113	1244	111	57	1358	1066	458	535	12	195	288	1	0	0	1	4	251	0	35	48	71	0	214	0	0	1333	63	0	4	1	2	0	0	1	0	0	0	10	8	156	0	0	108	0	74	0	0	0
S12_0	2954	318	437	126	413	607	1836	325	11	1	108	88	0	1	0	423	5	185	0	81	48	2	0	654	0	0	0	57	0	1	2	5	0	0	8	0	0	82	434	5	4	0	0	10	0	20	0	0	0
S1_6	2138	355	554	536	427	1357	755	7	17	339	490	765	19	0	0	0	0	302	264	77	7	0	0	182	0	0	0	0	21	3	0	19	2	0	80	0	2	55	4	235	0	0	0	1	0	6	7	0	4
S2_6	3337	433	131	16	121	280	630	100	6	0	598	789	12	0	2	1	2	133	1938	73	37	0	0	21	0	0	5	1	0	0	1	29	0	2	86	0	0	0	73	25	0	0	0	15	0	0	0	0	0
S3_6	2082	334	155	1592	855	761	177	0	0	1315	82	150	156	0	0	26	2	1	0	453	8	0	0	167	0	0	3	368	1	0	1	15	1	0	26	0	0	29	225	34	0	0	0	7	0	0	0	18	0
S4_6	2686	253	605	960	21	991	69	20	214	4	118	1	48	1	3	4	5	238	1	137	38	1	0	386	0	1150	11	0	0	0	2	3	0	0	25	0	0	0	872	220	0	0	0	12	0	5	0	0	0
S5_6	1317	518	165	448	747	1043	18	1	0	1193	257	398	6	0	0	0	0	1	0	21	1	0	0	614	0	0	0	607	778	0	1	19	0	0	25	0	0	23	37	0	0	0	0	0	0	0	412	2	0
S6_6	1529	1001	532	194	283	719	954	12	1	479	187	1169	0	0	176	0	2	4	61	6	41	0	0	267	0	0	53	512	13	3	0	43	20	0	98	0	1	29	3	337	0	0	0	3	0	3	0	85	0
S7_6	1521	44	685	92	1202	1185	19	6	0	539	673	103	234	0	0	0	7	2	0	7	15	0	0	192	0	0	4	279	96	4	3	112	6	0	53	121	0	1	71	20	0	0	0	15	0	1	0	0	0
S8_6	3016	87	1590	7	136	608	1877	174	0	11	60	2	0	0	0	1	18	17	93	2	120	0	0	33	0	0	3	1038	0	0	1	7	0	0	58	0	0	0	0	276	0	0	0	0	0	0	0	0	0
S9_6	2550	663	582	321	42	831	688	121	0	20	213	909	265	2	1	0	1	1	0	7	40	0	0	73	0	0	0	0	3	0	2	110	0	0	11	0	0	0	77	69	0	0	0	11	1	1	0	18	1
S10_6	2846	136	391	366	1023	994	583	8	0	23	584	510	8	1	1	0	3	64	0	44	63	0	0	93	0	0	8	665	28	0	0	0	0	0	45	0	0	0	2	19	0	0	0	1	0	0	0	0	0
S11_6	2334	650	677	153	479	866	1378	115	30	44	684	754	3	2	0	0	21	39	128	23	66	12	0	187	0	0	0	304	4	1	1	15	0	0	18	0	0	0	95	168	1	0	0	79	0	9	0	0	0
S12_6	1813	550	182	1631	460	1453	94	4	12	55	325	419	7	0	0	24	1	73	0	125	61	0	0	343	0	0	0	494	1	0	0	22	10	0	20	0	0	19	17	269	0	0	0	4	0	5	0	0	0
S1_15	2281	100	909	506	236	1750	971	28	238	66	407	254	39	0	1	1	0	459	10	53	5	0	0	242	0	0	1	0	9	0	0	13	0	0	12	0	0	25	431	18	0	0	0	6	0	0	38	0	107
S2_15	2885	403	616	248	54	388	1591	176	768	1	258	196	1	0	0	1	32	23	806	12	114	4	0	28	0	0	1	0	1	0	1	7	0	0	9	0	0	0	11	107	0	0	0	31	0	0	0	0	0
S3_15	2191	16	1233	13	58	167	1	31	2	0	66	469	7	0	2	230	87	164	1	1	373	0	0	20	249	188	795	0	0	50	1	7	0	0	11	0	0	0	7	15	1	0	0	21	0	0	0	0	0
S4_15	2692	85	360	24	11	476	1222	956	221	3	94	1	30	0	0	1	0	603	0	47	121	41	0	198	0	1764	2	0	0	0	5	5	0	0	41	0	0	0	68	75	4	1	0	205	0	14	0	0	0
S5_15	1431	541	534	1626	868	1546	136	13	1	602	397	239	39	0	1	296	3	149	2	75	2	0	0	170	0	0	0	265	69	0	0	15	3	1	14	0	0	23	0	98	0	0	0	1	0	0	0	0	0
S6_15	1343	343	892	202	141	430	526	54	1	163	535	803	0	0	583	2	4	14	1	10	18	0	0	325	0	0	1526	114	5	85	0	22	2	180	26	0	239	18	11	138	2	0	0	1	0	0	0	357	0
S7_15	2743	26	1156	8	170	1031	2	92	0	33	393	493	15	0	0	779	187	11	0	78	474	4	2	631	0	0	13	10	34	0	0	16	3	0	38	74	1	14	25	105	1	2	0	60	0	3	0	1	0
S8_15	2903	99	910	11	57	639	3183	640	0	2	62	1	0	0	0	0	2	418	20	166	64	0	0	77	0	0	0	117	0	0	1	2	0	0	37	0	0	0	0	263	3	0	0	7	0	1	0	0	0
S9_15	2913	661	659	71	130	877	947	29	0	3	380	144	57	0	0	0	1	111	0	317	76	0	0	332	0	0	4	1	0	0	0	12	0	0	0	0	0	40	4	41	0	0	0	26	0	10	0	21	0
S10_15	3646	122	492	106	667	1161	1071	0	3	0	71	391	2	0	0	1	5	89	0	213	227	0	0	107	0	0	2	288	0	0	2	0	0	0	3	0	0	0	1	46	0	0	0	48	0	0	0	0	0
S11_15	1770	361	1011	100	181	1159	838	848	413	52	273	352	2	0	1	1	5	257	28	30	30	63	0	300	0	0	8	148	1	1	2	2	0	0	1	0	1	0	25	33	5	0	0	206	0	27	0	0	0
S12_15	2364	297	539	286	510	433	1131	75	28	101	90	35	1	0	0	855	3	532	3	57	9	3	0	384	0	0	1	267	1	0	1	7	0	0	15	0	0	9	22	28	1	0	0	11	1	25	0	0	0
[truncated: 108 more columns]
